# Supplementary material for: Immune–Metabolic Profiling Reveals Functional Heterogeneity Within Colorectal Cancer Consensus Molecular Subtypes
Source: Biology (Basel). 2026 Jul 10;15(14):1128. doi: 10.3390/biology15141128 (PMC13403527; doi:10.3390/biology15141128)
Supplement: Supplementary file 1 [file biology-15-01128-s001.zip]

Archive with 2 entries (2 files):
- biology-4378828-supplementary.pdf
- Table S4. Figures_Statistical_Analysis.xlsx
