# Supplementary material for: Immune–Metabolic Profiling Reveals Functional Heterogeneity Within Colorectal Cancer Consensus Molecular Subtypes
Source: Biology (Basel). 2026 Jul 10;15(14):1128. doi: 10.3390/biology15141128 (PMC13403527; doi:10.3390/biology15141128)
Supplement: Supplementary file 1 [file biology-15-01128-s001.zip › Table S4. Figures_Statistical_Analysis.xlsx]

## Sheet: Fig3A
Fig3A
	GSE1									TCGA									MCC PRIM									CONSORT PRIM									MCC MET									CONSORT MET
Pathway	F oneway	N(IMC1)	N(IMC2)	N(IMC3)	P Anova	P-Tukey IMC1-IMC2	P-Tukey IMC1-IMC3	P-Tukey IMC2-IMC3		F oneway	N(IMC1)	N(IMC2)	N(IMC3)	P Anova	P-Tukey IMC1-IMC2	P-Tukey IMC1-IMC3	P-Tukey IMC2-IMC3		F oneway	N(IMC1)	N(IMC2)	N(IMC3)	P Anova	P-Tukey IMC1-IMC2	P-Tukey IMC1-IMC3	P-Tukey IMC2-IMC3		F oneway	N(IMC1)	N(IMC2)	N(IMC3)	P Anova	P-Tukey IMC1-IMC2	P-Tukey IMC1-IMC3	P-Tukey IMC2-IMC3		F oneway	N(IMC1)	N(IMC2)	N(IMC3)	P Anova	P-Tukey IMC1-IMC2	P-Tukey IMC1-IMC3	P-Tukey IMC2-IMC3		F oneway	N(IMC1)	N(IMC2)	N(IMC3)
Collagen biosynthesis	579.088	436	186	706	1.88588e-181	0	0	0.129		137.242	139	68	249	1.24917e-47	0	0	0.994		171.679	109	35	189	7.83636e-52	0	0	0.095		184.491	191	61	293	7.70439e-62	0	0	0.87		52.675	59	23	102	9.34925e-19	0	0	0.243		31.586	29	4	39
Phagocytosis	400.104	436	186	706	1.16041e-136	0	0	0.944		143.009	139	68	249	3.39002e-49	0	0	0.974		104.204	109	35	189	8.34338e-36	0	0	0.102		149.821	191	61	293	1.60068e-52	0	0	0.591		38.619	59	23	102	1.07632e-14	0.001	0	0.045		33.945	29	4	39
Fructose-6P metabolic	79.132	436	186	706	3.43442e-33	0	0	0		15.539	139	68	249	2.92412e-07	0	0.016	0		13.024	109	35	189	3.59579e-06	0	0	0.205		19.264	191	61	293	8.27161e-09	0	0	0.334		9.456	59	23	102	0.000124153	0	0.015	0.037		13.182	29	4	39
Amino sugar metabolic	125.046	436	186	706	1.79054e-50	0	0	0.131		73.854	139	68	249	1.32987e-28	0	0	0.67		40.475	109	35	189	1.90454e-16	0.003	0	0.046		60.733	191	61	293	1.58832e-24	0	0	0.633		16.096	59	23	102	3.6836e-07	0.41	0	0.029		20.196	29	4	39
Regulation Glycolysis	77.608	436	186	706	1.34225e-32	0	0	0.006		25.889	139	68	249	2.1684e-11	0	0	0.38		30.424	109	35	189	7.47565e-13	0	0	0.753		45.464	191	61	293	5.58355e-19	0	0	0		7.758	59	23	102	0.000585113	0.06	0	0.949		4.873	29	4	39
Lactate transport	42.753	436	186	706	1.01641e-18	0.004	0	0.002		28.778	139	68	249	1.63154e-12	0	0	0.432		2.136	109	35	189	0.119786					1.268	191	61	293	0.282302					0.088	59	23	102	0.915441					1.323	29	4	39
Glutamine transport	1.893	436	186	706	0.150963					1.096	139	68	249	0.335044					1.753	109	35	189	0.174909					12.513	191	61	293	4.86943e-06	0	0.003	0.016		2.285	59	23	102	0.104727					8.909	29	4	39
Autophagy of peroxisome	16.349	436	186	706	9.68477e-08	0	0.007	0		14.902	139	68	249	5.31963e-07	0.357	0	0		9.639	109	35	189	8.54341e-05	0.007	0	0.849		0.996	191	61	293	0.37015					6.563	59	23	102	0.00177226	0.001	0.227	0.021		0.076	29	4	39
Long Chain Fatty Acs.	41.74	436	186	706	2.63555e-18	0	0	0		23.061	139	68	249	2.80619e-10	0	0	0.743		19.461	109	35	189	1.02461e-08	0	0	0.983		41.454	191	61	293	1.76935e-17	0	0	0.801		5.454	59	23	102	0.00501381	0.053	0.006	0.955		1.116	29	4	39
Glutamine catabolic	4.322	436	186	706	0.0134627	0.031	0.963	0.011		4.228	139	68	249	0.0151463	0.081	0.711	0.011		3.67	109	35	189	0.0265281	0.513	0.019	0.817		7.495	191	61	293	0.00061563	0.236	0.024	0.002		2.514	59	23	102	0.0837601					0.532	29	4	39
Glutamine biosynthesis	9.376	436	186	706	9.05232e-05	0	0.451	0.001		22.832	139	68	249	3.45646e-10	0.029	0	0.063		46.837	109	35	189	1.24346e-18	0	0	0.195		41.296	191	61	293	2.0282e-17	0.011	0	0.008		12.225	59	23	102	1.04675e-05	0.405	0	0.096		2.63	29	4	39
Oxphos	69.817	436	186	706	1.48815e-29	0.008	0	0		69.43	139	68	249	3.93483e-27	0.001	0	0		64.955	109	35	189	1.63651e-24	0.006	0	0		92.245	191	61	293	3.31641e-35	0.168	0	0		23.83	59	23	102	6.50259e-10	0.572	0	0.001		7.15	29	4	39
G2M checkpoint	23.188	436	186	706	1.26442e-10	0.254	0	0.003		16.045	139	68	249	1.82124e-07	0.989	0	0		53.356	109	35	189	8.36878e-21	0.035	0	0		42.808	191	61	293	5.47811e-18	0.183	0	0		8.657	59	23	102	0.000256695	0.586	0	0.159		1.245	29	4	39
E2F targets	42.834	436	186	706	9.41941e-19	0.029	0	0		40.807	139	68	249	4.61397e-17	0.676	0	0		66.157	109	35	189	6.9224e-25	0.014	0	0		56.677	191	61	293	4.45352e-23	0.05	0	0		10.545	59	23	102	4.65649e-05	0.473	0	0.126		2.435	29	4	39
Pentose Phosphate	19.518	436	186	706	4.42301e-09	0.891	0	0		48.227	139	68	249	9.04445e-20	0.899	0	0		50.79	109	35	189	5.88477e-20	0.099	0	0		52.062	191	61	293	2.07999e-21	0.323	0	0		9.651	59	23	102	0.000104069	0.874	0	0.043		1.049	29	4	39
Folate metabolism	38.535	436	186	706	5.41085e-17	0.393	0	0		31.574	139	68	249	1.37075e-13	0.092	0	0.001		52.795	109	35	189	1.27951e-20	0.013	0	0.001		59.363	191	61	293	4.87721e-24	0.114	0	0		11.847	59	23	102	1.46163e-05	0.987	0	0.004		3.21	29	4	39
[truncated: 4 more columns]

## Sheet: Fig3B
Fig3B
	GSE1									TCGA									MCC PRIM									CONSORT PRIM									MCC MET									CONSORT MET
Gene	F oneway	N(IMC1)	N(IMC2)	N(IMC3)	P Anova	P-Tukey IMC1-IMC2	P-Tukey IMC1-IMC3	P-Tukey IMC2-IMC3		F oneway	N(IMC1)	N(IMC2)	N(IMC3)	P Anova	P-Tukey IMC1-IMC2	P-Tukey IMC1-IMC3	P-Tukey IMC2-IMC3		F oneway	N(IMC1)	N(IMC2)	N(IMC3)	P Anova	P-Tukey IMC1-IMC2	P-Tukey IMC1-IMC3	P-Tukey IMC2-IMC3	`	F oneway	N(IMC1)	N(IMC2)	N(IMC3)	P Anova	P-Tukey IMC1-IMC2	P-Tukey IMC1-IMC3	P-Tukey IMC2-IMC3		F oneway	N(IMC1)	N(IMC2)	N(IMC3)	P Anova	P-Tukey IMC1-IMC2	P-Tukey IMC1-IMC3	P-Tukey IMC2-IMC3		F oneway	N(IMC1)	N(IMC2)	N(IMC3)
HK1	35.607	436	186	706	8.65366e-16	0	0	0		0.597	139	68	249	0.550966					28.663	109	35	189	3.32844e-12	0	0	0.862		6.681	191	61	293	0.00136046	0.002	0.03	0.15		10.976	59	23	102	3.16916e-05	0	0	0.434		5.146	29	4	39
HK3	90.717	436	186	706	1.1912e-37	0	0	0.988		88.186	139	68	249	3.15885e-33	0	0	0.434		68.13	109	35	189	1.70242e-25	0	0	0.865		60.447	191	61	293	2.00639e-24	0	0	0.408		22.624	59	23	102	1.69793e-09	0.001	0	0.764		16.08	29	4	39
PFKFB3	180.366	436	186	706	5.25712e-70	0	0	0		27.951	139	68	249	3.41235e-12	0	0	0.018		22.082	109	35	189	9.9888e-10	0.003	0	0.725		35.958	191	61	293	2.16999e-15	0	0	0.579		7.144	59	23	102	0.00103251	0.09	0.001	0.918		17.181	29	4	39
SLC2A3	321.038	436	186	706	2.04912e-114	0	0	0		112.599	139	68	249	1.19373e-40	0	0	0.838		65.174	109	35	189	1.39807e-24	0	0	0.353		53.224	191	61	293	7.86515e-22	0	0	0.951		14.32	59	23	102	1.68477e-06	0.018	0	0.67		11.787	29	4	39
SLC16A3	37.536	436	186	706	1.39127e-16	0	0	0.091		11.261	139	68	249	1.67296e-05	0	0.999	0		11.611	109	35	189	1.33913e-05	0	0.002	0.037		8.073	191	61	293	0.000350813	0	0.076	0.02		6.192	59	23	102	0.00250466	0.003	0.036	0.188		5.251	29	4	39
ALDH1A3	157.894	436	186	706	3.13258e-62	0	0	0.391		80.205	139	68	249	1.11842e-30	0	0	0		42.987	109	35	189	2.56406e-17	0.049	0	0.002		61.883	191	61	293	6.21956e-25	0	0	0.059		10.686	59	23	102	4.10323e-05	0.463	0	0.125		19.324	29	4	39
HDAC9	60.927	436	186	706	4.86031e-26	0	0	0.544		87.013	139	68	249	7.41522e-33	0	0	0.001		36.293	109	35	189	5.66452e-15	0.042	0	0.009		40.762	191	61	293	3.22423e-17	0	0	0.118		18.087	59	23	102	6.901e-08	0.757	0	0.003		13.854	29	4	39
SLC38A2	46.413	436	186	706	3.2936e-20	0	0	0.263		22.016	139	68	249	7.27506e-10	0.146	0	0.013		1.462	109	35	189	0.233154					12.317	191	61	293	5.87308e-06	0.002	0	0.844		1.285	59	23	102	0.279193					8.475	29	4	39
SLC38A6	141.204	436	186	706	2.56728e-56	0	0	0.124		41.892	139	68	249	1.83541e-17	0	0	0.787		74.661	109	35	189	1.78322e-27	0	0	0.98		87.085	191	61	293	1.60145e-33	0.001	0	0		32.05	59	23	102	1.21437e-12	0.101	0	0.002		18.052	29	4	39
GFPT2	558.163	436	186	706	1.46555e-176	0	0	0.939		221.944	139	68	249	1.62627e-68	0	0	0.996		135.602	109	35	189	1.0381e-43	0	0	0.016		161.665	191	61	293	8.66299e-56	0	0	0.117		45.941	59	23	102	7.31584e-17	0	0	0.201		21.348	29	4	39
ST3GAL1	72.31	436	186	706	1.56624e-30	0	0	0.998		30.891	139	68	249	2.50498e-13	0	0	0.414		44.865	109	35	189	5.81836e-18	0	0	0.455		43.807	191	61	293	2.31623e-18	0	0	0.982		11.259	59	23	102	2.4625e-05	0.014	0	0.959		5.32	29	4	39
ST3GAL5	54.455	436	186	706	1.87134e-23	0	0	0.902		31.83	139	68	249	1.09418e-13	0	0	0.302		58.011	109	35	189	2.57576e-22	0.004	0	0.001		82.111	191	61	293	7.08873e-32	0	0	0.858		12.98	59	23	102	5.39847e-06	0.804	0	0.017		17.593	29	4	39
BCAT1	468.048	436	186	706	1.70474e-154	0	0	0		208.144	139	68	249	2.16018e-65	0	0	0.29		123.675	109	35	189	8.26521e-41	0	0	0.296		165.099	191	61	293	1.01667e-56	0	0	0.02		47.406	59	23	102	2.78247e-17	0	0	0.039		31.126	29	4	39
COL1A1	342.853	436	186	706	9.9883e-121	0	0	0		121.94	139	68	249	2.36778e-43	0	0	0.222		59.472	109	35	189	8.77146e-23	0	0	0.847		74.591	191	61	293	2.42275e-29	0	0	0.777		19.501	59	23	102	2.14002e-08	0.001	0	0.901		4.501	29	4	39
COL1A2	263.912	436	186	706	3.37242e-97	0	0	0		151.691	139	68	249	1.64652e-51	0	0	0.762		120.977	109	35	189	3.89346e-40	0	0	0.357		179.483	191	61	293	1.54115e-60	0	0	0.888		39.109	59	23	102	7.64326e-15	0	0	0.958		24.338	29	4	39
COL5A1	419.402	436	186	706	7.69343e-142	0	0	0		136.078	139	68	249	2.60567e-47	0	0	0.99		109.306	109	35	189	3.76785e-37	0	0	0.353		130.068	191	61	293	7.28824e-47	0	0	0.793		29.521	59	23	102	8.01342e-12	0	0	0.423		17.239	29	4	39
COL5A2	559.778	436	186	706	6.10352e-177	0	0	0		187.363	139	68	249	1.68606e-60	0	0	0.891		106.923	109	35	189	1.58987e-36	0	0	0.296		143.226	191	61	293	1.15697e-50	0	0	0.08		44.109	59	23	102	2.48532e-16	0.008	0	0.002		28.029	29	4	39
COL6A3	495.421	436	186	706	2.22986e-161	0	0	0		174.467	139	68	249	2.43163e-57	0	0	0.901		130.486	109	35	189	1.76303e-42	0	0	0.801		163.06	191	61	293	3.61966e-56	0	0	0.985		41.354	59	23	102	1.61522e-15	0	0	0.737		24.539	29	4	39
LOX	515.557	436	186	706	2.44392e-166	0	0	0		168.535	139	68	249	7.45523e-56	0	0	0.322		93.798	109	35	189	5.57429e-33	0	0	0.748		129.242	191	61	293	1.27434e-46	0	0	0.533		12.329	59	23	102	9.55617e-06	0.01	0	0.955		12.331	29	4	39
SLC1A5	37.584	436	186	706	1.3297e-16	0	0	0.003		19.332	139	68	249	8.56898e-09	0.025	0	0.165		7.66	109	35	189	0.000560044	0.14	0	0.853		11.34	191	61	293	1.4976e-05	0.35	0	0.212		1.603	59	23	102	0.204084					0.15	29	4	39
GLUL	158.884	436	186	706	1.40901e-62	0.664	0	0		40.351	139	68	249	6.80665e-17	0.431	0	0		20.123	109	35	189	5.6726e-09	0.819	0	0		39.781	191	61	293	7.57704e-17	0.581	0	0		14.022	59	23	102	2.17972e-06	0.795	0	0		13.036	29	4	39
GLS	54.089	436	186	706	2.6251e-23	0.043	0	0		25.612	139	68	249	2.7818e-11	0.048	0	0		8.404	109	35	189	0.000275397	0.309	0.01	0.002		23.333	191	61	293	1.90187e-10	0	0.15	0		8.836	59	23	102	0.000217988	0.016	0.213	0		2.423	29	4	39
ACSL6	21.521	436	186	706	6.34106e-10	0	0	0.348		4.287	139	68	249	0.0142898	0.01	0.342	0.088		8.21	109	35	189	0.000331234	0.005	0.001	0.553		9.526	191	61	293	8.58849e-05	0.007	0	0.886		8.288	59	23	102	0.000359624	0.373	0	0.323		0.587	29	4	39
PHYH	12.205	436	186	706	5.5944e-06	0	0	0.263		12.036	139	68	249	7.99172e-06	0	0.001	0.045		5.155	109	35	189	0.00624644	0.017	0.027	0.438		13.947	191	61	293	1.24028e-06	0	0	0.642		1.847	59	23	102	0.160619					1.14	29	4	39
AMACR	13.253	436	186	706	1.9998e-06	0	0.01	0.003		16.684	139	68	249	1.00237e-07	0	0	0.063		28.888	109	35	189	2.74785e-12	0	0	0.948		15.534	191	61	293	2.75264e-07	0.007	0	0.896		6.05	59	23	102	0.00286091	0.063	0.003	0.999		3.715	29	4	39
ALDH3A2	8.096	436	186	706	0.000320189	0	0.222	0.007		5.3	139	68	249	0.00529398	0.885	0.006	0.172		14.145	109	35	189	1.2771e-06	0.202	0	0.223		10.465	191	61	293	3.47223e-05	0.995	0	0.012		1.861	59	23	102	0.158544					0.462	29	4	39
PEX5	42.179	436	186	706	1.74283e-18	0	0.51	0		19.665	139	68	249	6.30429e-09	0.001	0	0.775		17.909	109	35	189	4.12941e-08	0	0	0.725		15.339	191	61	293	3.31101e-07	0	0	0.477		7.059	59	23	102	0.00111694	0.073	0.001	0.962		1.062	29	4	39
NBR1	34.907	436	186	706	1.68219e-15	0	0.139	0		8.172	139	68	249	0.000324635	0.009	0.482	0		11.897	109	35	189	1.02539e-05	0.002	0	0.833		5.463	191	61	293	0.00447788	0.085	0.283	0.004		5.338	59	23	102	0.0055899	0.108	0.005	0.996		3.627	29	4	39
TAX1BP1	7.85	436	186	706	0.00040798	0	0.025	0.084		3.776	139	68	249	0.0236131	0.659	0.129	0.046		3.87	109	35	189	0.0218031	0.478	0.016	0.824		0.068	191	61	293	0.934124					3.567	59	23	102	0.0302384	0.065	0.066	0.699		2.682	29	4	39
LAMP1	25.376	436	186	706	1.53154e-11	0.002	0	0		2.419	139	68	249	0.090128					0.429	109	35	189	0.651673					3.02	191	61	293	0.0496092	0.04	0.449	0.187		0.211	59	23	102	0.809653					6.308	29	4	39
LAMP2	7.003	436	186	706	0.000943121	0.001	0.338	0.01		6.828	139	68	249	0.0011944	0.893	0.006	0.015		3.599	109	35	189	0.0284335	0.117	0.655	0.022		3.438	191	61	293	0.0328444	0.616	0.139	0.066		3.092	59	23	102	0.0478135	0.199	0.643	0.038		2.612	29	4	39
LMBR1	29.891	436	186	706	2.00906e-13	0	0.186	0		5.69	139	68	249	0.00361909	0.034	0.633	0.002		20.183	109	35	189	5.37928e-09	0	0	1		0.135	191	61	293	0.873615					5.715	59	23	102	0.00392105	0.003	0.094	0.11		1.21	29	4	39
NDUFA1	11.092	436	186	706	1.66907e-05	0.017	0	0.86		33.409	139	68	249	2.73652e-14	0.047	0	0.002		29.147	109	35	189	2.2049e-12	0.004	0	0.251		30.89	191	61	293	1.97628e-13	0.014	0	0.062		9.029	59	23	102	0.000182859	0.974	0.001	0.012		3.597	29	4	39
NDUFA2	29.184	436	186	706	3.95197e-13	0.295	0	0		44.759	139	68	249	1.63346e-18	0.173	0	0		32.388	109	35	189	1.43485e-13	0.095	0	0.008		52.771	191	61	293	1.14853e-21	0.523	0	0		10.374	59	23	102	5.43056e-05	0.986	0	0.015		0.101	29	4	39
NDUFA3	23.459	436	186	706	9.72986e-11	0.017	0	0.083		41.18	139	68	249	3.35858e-17	0.032	0	0		5.422	109	35	189	0.00482045	0.789	0.004	0.334		15.321	191	61	293	3.36975e-07	0.763	0	0.015		3.298	59	23	102	0.0392048	0.702	0.149	0.077		0.869	29	4	39
NDUFB1	1.796	436	186	706	0.166396					19.873	139	68	249	5.20476e-09	0.973	0	0		6.249	109	35	189	0.00216855	0.563	0.001	0.444		18.796	191	61	293	1.28156e-08	0.094	0	0.149		1.387	59	23	102	0.252459					1.617	29	4	39
NDUFB2	13.207	436	186	706	2.09354e-06	0.026	0	0.561		37.924	139	68	249	5.44335e-16	0.008	0	0.004		22.64	109	35	189	6.11398e-10	0.179	0	0.036		17.478	191	61	293	4.40734e-08	0.945	0	0.002		4.81	59	23	102	0.00921884	0.985	0.019	0.089		2.553	29	4	39
NDUFB3	9.191	436	186	706	0.000108634	0.804	0	0.048		12.822	139	68	249	3.79184e-06	0.096	0	0.278		3.682	109	35	189	0.0262031	0.938	0.052	0.143		6.696	191	61	293	0.00134045	0.031	0.306	0.001		0.33	59	23	102	0.719324					5.919	29	4	39
SDHA	29.394	436	186	706	3.23166e-13	0.251	0	0		13.665	139	68	249	1.70667e-06	0.984	0	0.002		18.551	109	35	189	2.31786e-08	0.825	0	0.005		15.489	191	61	293	2.8731e-07	0.844	0	0		14.395	59	23	102	1.57847e-06	0.976	0	0.003		9.524	29	4	39
SDHB	12.542	436	186	706	4.01823e-06	0.858	0	0.001		23.885	139	68	249	1.32646e-10	0.44	0	0.001		25.691	109	35	189	4.26886e-11	0.744	0	0.001		36.838	191	61	293	9.98249e-16	0.445	0	0		4.839	59	23	102	0.00896886	0.361	0.006	0.734		5.706	29	4	39
CYC1	38.531	436	186	706	5.43015e-17	0.023	0	0.001		40.093	139	68	249	8.48074e-17	0.794	0	0		65.631	109	35	189	1.00823e-24	0.008	0	0		67.78	191	61	293	5.33356e-27	0.81	0	0		10.682	59	23	102	4.11822e-05	0.753	0	0.048		4.724	29	4	39
UQCRB	18.347	436	186	706	1.38195e-08	0.034	0	0.162		3.969	139	68	249	0.019524	0.089	0.025	0.943		13.394	109	35	189	2.55442e-06	0.347	0	0.145		14.731	191	61	293	5.89185e-07	0.883	0	0.01		2.77	59	23	102	0.0653119					0.532	29	4	39
UQCRC1	43.594	436	186	706	4.61756e-19	0.006	0	0.001		41.364	139	68	249	2.87318e-17	0.099	0	0		10.411	109	35	189	4.12363e-05	0.957	0	0.033		21.893	191	61	293	7.18407e-10	0.233	0	0		12.078	59	23	102	1.19169e-05	0.012	0.045	0		3.09	29	4	39
COX10	39.453	436	186	706	2.27289e-17	0	0	0.294		6.47	139	68	249	0.00169093	0.123	0.001	0.848		26.684	109	35	189	1.81198e-11	0.001	0	0.731		28.003	191	61	293	2.6701e-12	0.62	0	0		1.864	59	23	102	0.158069					3.148	29	4	39
GOT1	76.873	436	186	706	2.59206e-32	0.981	0	0		38.349	139	68	249	3.7757e-16	0.646	0	0		44.35	109	35	189	8.72522e-18	0.015	0	0.005		68.272	191	61	293	3.59791e-27	0.282	0	0		19.321	59	23	102	2.4808e-08	0.983	0	0		3.203	29	4	39
GOT2	81.424	436	186	706	4.44573e-34	0.093	0	0		51.067	139	68	249	8.68519e-21	0.38	0	0		47.885	109	35	189	5.50912e-19	0.002	0	0.017		80.37	191	61	293	2.70586e-31	0	0	0		15.112	59	23	102	8.52401e-07	0.31	0	0.061		6.735	29	4	39
IDH1	13.618	436	186	706	1.39939e-06	0.391	0	0.044		17.838	139	68	249	3.41951e-08	0.019	0	0.282		36.835	109	35	189	3.63543e-15	0.006	0	0.049		18.515	191	61	293	1.66586e-08	0.382	0	0.028		0.762	59	23	102	0.46834					1.866	29	4	39
IDH2	15.924	436	186	706	1.46608e-07	0.564	0	0.009		35.529	139	68	249	4.31269e-15	0.248	0	0		23.835	109	35	189	2.14447e-10	0.916	0	0		30.276	191	61	293	3.43118e-13	0.999	0	0		7.075	59	23	102	0.00110037	0.492	0.017	0.005		2.11	29	4	39
SHMT2	30.034	436	186	706	1.75153e-13	0.543	0	0		23.02	139	68	249	2.91361e-10	0.675	0	0		15.791	109	35	189	2.82237e-07	0.94	0	0.006		28.189	191	61	293	2.25549e-12	0.149	0	0.009		8.672	59	23	102	0.000253155	0.517	0.005	0.002		3.623	29	4	39
MTHFD1	25.536	436	186	706	1.31337e-11	0.936	0	0		17.035	139	68	249	7.22154e-08	0.465	0	0		10.711	109	35	189	3.11247e-05	0.41	0	0.224		14.416	191	61	293	7.94494e-07	0.045	0.001	0		4.695	59	23	102	0.0102865	0.578	0.073	0.025		0.625	29	4	39
SLC5A1	47.202	436	186	706	1.57747e-20	0	0	0.088		8.302	139	68	249	0.000286352	0.001	0.003	0.358		37.722	109	35	189	1.76293e-15	0	0	0.462		36.026	191	61	293	2.04263e-15	0	0	0.538		18.165	59	23	102	6.46473e-08	0.05	0	0.19		0.792	29	4	39
HK2	24.865	436	186	706	2.50674e-11	0.782	0	0		10.668	139	68	249	2.94814e-05	0.83	0	0.002		26.42	109	35	189	2.27501e-11	0	0	0.867		32.645	191	61	293	4.10568e-14	0.637	0	0		1.517	59	23	102	0.222188					1.43	29	4	39
PFKL	21.803	436	186	706	4.8262e-10	0.747	0	0		22.499	139	68	249	4.68143e-10	0.392	0	0.002		4.289	109	35	189	0.0144974	0.594	0.08	0.04		15.361	191	61	293	3.24422e-07	0.864	0	0.009		6.379	59	23	102	0.00210409	0.136	0.135	0.002		1.543	29	4	39
TKT	19.388	436	186	706	5.01814e-09	0.132	0	0.032		49.932	139	68	249	2.21049e-20	0.048	0	0		24.552	109	35	189	1.14763e-10	0.183	0	0.022		39.273	191	61	293	1.1804e-16	0	0	0.285		5.917	59	23	102	0.0032419	0.841	0.003	0.189		7.155	29	4	39
PLK1	30.384	436	186	706	1.253e-13	0.986	0	0		43.293	139	68	249	5.60941e-18	0.72	0	0		48.167	109	35	189	4.42558e-19	0.258	0	0		58.477	191	61	293	1.00962e-23	0.118	0	0		12.415	59	23	102	8.85871e-06	0.601	0	0.045		6.053	29	4	39
G6PD	2.199	436	186	706	0.111339					13.391	139	68	249	2.21242e-06	0.825	0	0		3.224	109	35	189	0.0410512	0.045	0.204	0.333		2.169	191	61	293	0.115244					1.528	59	23	102	0.219697					0.447	29	4	39
CCNA2	16.713	436	186	706	6.78579e-08	0.339	0	0.019		20.016	139	68	249	4.56179e-09	0.873	0	0		51.672	109	35	189	3.00254e-20	0.162	0	0		43.228	191	61	293	3.81472e-18	0.693	0	0		10.163	59	23	102	6.5606e-05	0.859	0	0.004		1.487	29	4	39
CCNB1	41.633	436	186	706	2.91247e-18	0.89	0	0		46.157	139	68	249	5.06539e-19	0.71	0	0		56.168	109	35	189	1.01332e-21	0.034	0	0		53.322	191	61	293	7.24298e-22	0.188	0	0		7.882	59	23	102	0.000522148	0.974	0.001	0.048		1.914	29	4	39
CCNB2	42.193	436	186	706	1.71985e-18	0.565	0	0		36.35	139	68	249	2.11758e-15	0.94	0	0		53.361	109	35	189	8.33359e-21	0.007	0	0.002		49.161	191	61	293	2.39787e-20	0.002	0	0.008		6.286	59	23	102	0.00229429	0.564	0.002	0.344		1.3	29	4	39
CCNE1	58.688	436	186	706	3.79058e-25	0.701	0	0		42.879	139	68	249	7.95627e-18	0.43	0	0		34.226	109	35	189	3.10929e-14	0.07	0	0.008		37.881	191	61	293	3.99281e-16	0.092	0	0.001		1.469	59	23	102	0.232906					1.118	29	4	39
CDK1	19.028	436	186	706	7.12193e-09	0.019	0	0.209		9.966	139	68	249	5.771e-05	0.746	0	0.045		37.489	109	35	189	2.13037e-15	0.195	0	0.001		24.738	191	61	293	5.23472e-11	0.972	0	0		2.597	59	23	102	0.0772697					0.43	29	4	39
[truncated: 4 more columns]

## Sheet: Fig3C
Fig3C
		GSE1									TCGA									MCC PRIM									CONSORT PRIM								MCC MET									CONSORT MET
Gene	F oneway	N(IMC1)	N(IMC2)	N(IMC3)	P Anova	P-Tukey IMC1-IMC2	P-Tukey IMC1-IMC3	P-Tukey IMC2-IMC3		F oneway	N(IMC1)	N(IMC2)	N(IMC3)	P Anova	P-Tukey IMC1-IMC2	P-Tukey IMC1-IMC3	P-Tukey IMC2-IMC3		F oneway	N(IMC1)	N(IMC2)	N(IMC3)	P Anova	P-Tukey IMC1-IMC2	P-Tukey IMC1-IMC3	P-Tukey IMC2-IMC3		F oneway	N(IMC1)	N(IMC2)	N(IMC3)	P Anova	P-Tukey IMC1-IMC2	P-Tukey IMC1-IMC3	P-Tukey IMC2-IMC3		F oneway	N(IMC1)	N(IMC2)	N(IMC3)	P Anova	P-Tukey IMC1-IMC2	P-Tukey IMC1-IMC3	P-Tukey IMC2-IMC3		F oneway	N(IMC1)	N(IMC2)	N(IMC3)
GLS	54.089	436	186	706	2.6251e-23	0.043	0	0		25.612	139	68	249	2.7818e-11	0.048	0	0		8.404	109	35	189	0.000275397	0.309	0.01	0.002		23.333	191	61	293	1.90187e-10	0	0.15	0		8.836	59	23	102	0.000217988	0.016	0.213	0		2.423	29	4	39
TGFB1	363.127	436	186	706	1.79918e-126	0	0	0.543		58.796	139	68	249	1.66095e-23	0	0	0.76		86.92	109	35	189	4.74755e-31	0	0	0.272		101.522	191	61	293	3.56795e-38	0	0	0.883		39.436	59	23	102	6.0827e-15	0	0	0.508		22.187	29	4	39
TWIST1	505.242	436	186	706	8.28679e-164	0	0	0		140.629	139	68	249	1.49196e-48	0	0	0.747		106.037	109	35	189	2.72409e-36	0	0	0.525		125.704	191	61	293	1.41329e-45	0	0	0.928		56.135	59	23	102	1.0769e-19	0	0	0.639		12.263	29	4	39
GOT1	76.873	436	186	706	2.59206e-32	0.981	0	0		38.349	139	68	249	3.7757e-16	0.646	0	0		44.35	109	35	189	8.72522e-18	0.015	0	0.005		68.272	191	61	293	3.59791e-27	0.282	0	0		19.321	59	23	102	2.4808e-08	0.983	0	0		3.203	29	4	39
LDHA	111.377	436	186	706	1.95263e-45	0	0.502	0		58.203	139	68	249	2.66948e-23	0	0	0		33.034	109	35	189	8.3695e-14	0.007	0	0		45.443	191	61	293	5.6854e-19	0	0.076	0		14.853	59	23	102	1.06416e-06	0.002	0.051	0		8.499	29	4	39
GLUL	158.884	436	186	706	1.40901e-62	0.664	0	0		40.351	139	68	249	6.80665e-17	0.431	0	0		20.123	109	35	189	5.6726e-09	0.819	0	0		39.781	191	61	293	7.57704e-17	0.581	0	0		14.022	59	23	102	2.17972e-06	0.795	0	0		13.036	29	4	39
FAP	651.284	436	186	706	1.03144e-197	0	0	0.415		236.566	139	68	249	1.00746e-71	0	0	0.432		76.715	109	35	189	4.3638e-28	0	0	0.736		116.312	191	61	293	9.3354e-43	0	0	0.01		47.605	59	23	102	2.44251e-17	0	0	0.023		11.648	29	4	39
ZEB1	320.02	436	186	706	4.0688e-114	0	0	0.668		191.08	139	68	249	2.15988e-61	0	0	0		134.216	109	35	189	2.2247e-43	0	0	0.392		177.51	191	61	293	5.06261e-60	0	0	0.158		27.63	59	23	102	3.37448e-11	0	0	0.367		26.719	29	4	39
ZEB2	550.229	436	186	706	1.1021e-174	0	0	0.519		218.475	139	68	249	9.7152e-68	0	0	0.001		135.217	109	35	189	1.2823e-43	0	0	0		166.969	191	61	293	3.18841e-57	0	0	0.979		50.439	59	23	102	3.88377e-18	0.022	0	0		51.995	29	4	39
ENTPD1	453.935	436	186	706	7.01514e-151	0	0	0.502		164.978	139	68	249	5.94999e-55	0	0	0.05		106.806	109	35	189	1.70649e-36	0	0	0.655		147.211	191	61	293	8.64022e-52	0	0	1		47.638	59	23	102	2.39044e-17	0	0	0.049		29.955	29	4	39
[truncated: 4 more columns]

## Sheet: Fig4A
Fig4A
	GSE1									TCGA									MCC PRIM									CONSORT PRIM									MCC MET									CONSORT MET
Pathway	F oneway	N(IMC1)	N(IMC2)	N(IMC3)	P Anova	P-Tukey IMC1-IMC2	P-Tukey IMC1-IMC3	P-Tukey IMC2-IMC3		F oneway	N(IMC1)	N(IMC2)	N(IMC3)	P Anova	P-Tukey IMC1-IMC2	P-Tukey IMC1-IMC3	P-Tukey IMC2-IMC3		F oneway	N(IMC1)	N(IMC2)	N(IMC3)	P Anova	P-Tukey IMC1-IMC2	P-Tukey IMC1-IMC3	P-Tukey IMC2-IMC3		F oneway	N(IMC1)	N(IMC2)	N(IMC3)	P Anova	P-Tukey IMC1-IMC2	P-Tukey IMC1-IMC3	P-Tukey IMC2-IMC3		F oneway	N(IMC1)	N(IMC2)	N(IMC3)	P Anova	P-Tukey IMC1-IMC2	P-Tukey IMC1-IMC3	P-Tukey IMC2-IMC3		F oneway	N(IMC1)	N(IMC2)	N(IMC3)
CAF	667.601	436	186	706	2.89848e-201	0	0	0.87		249.494	139	68	249	1.77419e-74	0	0	0.359		185.271	109	35	189	1.14346e-54	0	0	0		240.119	191	61	293	2.11446e-75	0	0	0.174		63.735	59	23	102	1.11196e-21	0	0	0.007		27.497	29	4	39
Hypoxia	370.715	436	186	706	1.36217e-128	0	0	0.002		84.261	139	68	249	5.56211e-32	0	0	0.003		86.722	109	35	189	5.40647e-31	0	0	0.569		144.704	191	61	293	4.40853e-51	0	0	0		19.823	59	23	102	1.64193e-08	0	0	0.755		28.704	29	4	39
Hexosaminidase	11.223	436	186	706	1.4682e-05	0	0.001	0.119		6.606	139	68	249	0.00148251	0.685	0.015	0.009		2.62	109	35	189	0.0743296					2.826	191	61	293	0.0601402					2.763	59	23	102	0.0657972					7.865	29	4	39
EMT	789.645	436	186	706	1.59961e-226	0	0	0.721		243.282	139	68	249	3.65789e-73	0	0	0.359		219.599	109	35	189	2.28271e-61	0	0	0.015		270.109	191	61	293	4.11532e-82	0	0	0.999		67.62	59	23	102	1.17034e-22	0	0	0.147		36.412	29	4	39
TGFbeta signaling	167.569	436	186	706	1.32577e-65	0	0	0.423		118.04	139	68	249	3.11907e-42	0	0	0.301		30.409	109	35	189	7.56581e-13	0	0	0.986		70.104	191	61	293	8.36472e-28	0	0	0		15.666	59	23	102	5.30852e-07	0	0	0.632		14.582	29	4	39
Angiogenesis	651.936	436	186	706	7.42645e-198	0	0	0.018		206.82	139	68	249	4.35838e-65	0	0	0.919		117.901	109	35	189	2.31827e-39	0	0	0.198		175.976	191	61	293	1.28122e-59	0	0	0.931		22.653	59	23	102	1.65913e-09	0.001	0	0.647		21.074	29	4	39
ECM interactions	572.344	436	186	706	6.95995e-180	0	0	0.575		164.042	139	68	249	1.03082e-54	0	0	0.14		179.187	109	35	189	2.05934e-53	0	0	0.004		200.685	191	61	293	5.95457e-66	0	0	0.958		40.222	59	23	102	3.52391e-15	0	0	0.088		26.472	29	4	39
Colon cancer MSI up	110.82	436	186	706	3.14407e-45	0	0	0.031		34.657	139	68	249	9.20546e-15	0	0	0.484		3.643	109	35	189	0.0272384	0.026	0.218	0.222		12.211	191	61	293	6.50181e-06	0.002	0	0.854		5.235	59	23	102	0.00616125	0.613	0.005	0.417		8.202	29	4	39
Imflammatory resp.	684.851	436	186	706	5.6852e-205	0	0	0.038		183.084	139	68	249	1.83745e-59	0	0	0.936		156.744	109	35	189	1.3987e-48	0	0	0.089		193.377	191	61	293	4.09979e-64	0	0	0.933		73.64	59	23	102	3.97888e-24	0	0	0.132		38.16	29	4	39
IFN gamma resp.	131.159	436	186	706	1.06657e-52	0	0	0.038		20.569	139	68	249	2.74089e-09	0	0	0.024		13.369	109	35	189	2.61402e-06	0	0	0.543		38.328	191	61	293	2.69819e-16	0	0	0.001		17.929	59	23	102	7.87029e-08	0.014	0	0.446		25.964	29	4	39
IL6 signaling	123.46	436	186	706	6.80509e-50	0	0	0.026		66.99	139	68	249	2.60268e-26	0	0	0.997		40.844	109	35	189	1.41624e-16	0	0	0.229		75.027	191	61	293	1.72114e-29	0	0	0		16.351	59	23	102	2.9667e-07	0.016	0	0.542		20.59	29	4	39
T-cytotoxic pathway	202.593	436	186	706	1.7039e-77	0	0	0.939		81.209	139	68	249	5.3018e-31	0	0	0.98		35.892	109	35	189	7.87291e-15	0	0	0.594		64.323	191	61	293	8.5925e-26	0	0	0.786		46.771	59	23	102	4.22537e-17	0.006	0	0.002		33.708	29	4	39
PD1	170.644	436	186	706	1.14437e-66	0	0	0.049		34.829	139	68	249	7.9266e-15	0	0	0.026		38.604	109	35	189	8.61172e-16	0	0	0.806		69.754	191	61	293	1.10431e-27	0	0	0.141		34.914	59	23	102	1.50053e-13	0.051	0	0.003		45.695	29	4	39
[truncated: 4 more columns]

## Sheet: Fig4B
Fig4B
	GSE1									TCGA									MCC PRIM									CONSORT PRIM									MCC MET									CONSORT MET
Gene	F oneway	N(IMC1)	N(IMC2)	N(IMC3)	P Anova	P-Tukey IMC1-IMC2	P-Tukey IMC1-IMC3	P-Tukey IMC2-IMC3		F oneway	N(IMC1)	N(IMC2)	N(IMC3)	P Anova	P-Tukey IMC1-IMC2	P-Tukey IMC1-IMC3	P-Tukey IMC2-IMC3		F oneway	N(IMC1)	N(IMC2)	N(IMC3)	P Anova	P-Tukey IMC1-IMC2	P-Tukey IMC1-IMC3	P-Tukey IMC2-IMC3		F oneway	N(IMC1)	N(IMC2)	N(IMC3)	P Anova	P-Tukey IMC1-IMC2	P-Tukey IMC1-IMC3	P-Tukey IMC2-IMC3		F oneway	N(IMC1)	N(IMC2)	N(IMC3)	P Anova	P-Tukey IMC1-IMC2	P-Tukey IMC1-IMC3	P-Tukey IMC2-IMC3		F oneway	N(IMC1)	N(IMC2)	N(IMC3)
CXCL13	49.897	436	186	706	1.2806e-21	0	0	0.046		59.595	139	68	249	8.77661e-24	0	0	0.785		3.903	109	35	189	0.0211241	0.703	0.082	0.065		14.384	191	61	293	8.19318e-07	0.003	0	0.999		7.292	59	23	102	0.00089969	0.721	0.001	0.169		1.923	29	4	39
HAVCR2	299.386	436	186	706	5.20138e-108	0	0	0.508		128.908	139	68	249	2.53592e-45	0	0	0.997		63.221	109	35	189	5.70534e-24	0	0	0.646		115.367	191	61	293	1.81042e-42	0	0	0.516		37.753	59	23	102	1.9802e-14	0.015	0	0.006		36.02	29	4	39
PDCD1	0.414	436	186	706	0.661086					20.857	139	68	249	2.10455e-09	0	0	0.973		2.039	109	35	189	0.131819					4.775	191	61	293	0.00879699	0.089	0.011	0.955		1.325	59	23	102	0.268344					0.029	29	4	39
LAYN	477.937	436	186	706	5.3185e-157	0	0	0.124		185.426	139	68	249	4.95752e-60	0	0	0.967		131.3	109	35	189	1.11987e-42	0	0	0.293		212.891	191	61	293	5.86351e-69	0	0	0.403		40.656	59	23	102	2.61213e-15	0.001	0	0.036		27.475	29	4	39
FOXP3	1.479	436	186	706	0.228246					52.079	139	68	249	3.79264e-21	0	0	0.44		12.065	109	35	189	8.77095e-06	0.199	0	0.347		31.337	191	61	293	1.32247e-13	0	0	0.963		19.97	59	23	102	1.45633e-08	0.037	0	0.163		2.952	29	4	39
IL10	25.358	436	186	706	1.55777e-11	0	0	0.983		63.154	139	68	249	5.2336e-25	0	0	0.999		47.75	109	35	189	6.11573e-19	0	0	0.348		61.952	191	61	293	5.87723e-25	0	0	0.988		18.055	59	23	102	7.08575e-08	0.177	0	0.056		10.266	29	4	39
BATF	22.925	436	186	706	1.63068e-10	0.001	0	0.571		6.55	139	68	249	0.0015651	0.193	0.001	0.69		4.848	109	35	189	0.00840944	0.754	0.007	0.425		7.675	191	61	293	0.000516426	0.035	0.001	0.992		3.493	59	23	102	0.0324816	0.353	0.025	0.92		3.108	29	4	39
CTLA4	48.37	436	186	706	5.30474e-21	0	0	0.831		48.737	139	68	249	5.92762e-20	0	0	0.919		8.06	109	35	189	0.000382395	0.497	0	0.335		20.785	191	61	293	2.0069e-09	0.002	0	0.824		24.161	59	23	102	5.00527e-10	0.187	0	0.009		16.38	29	4	39
LAG3	10.628	436	186	706	2.63649e-05	0.001	0	0.679		15.413	139	68	249	3.29276e-07	0	0	0.939		15.402	109	35	189	4.02583e-07	0.001	0	0.952		16.45	191	61	293	1.15928e-07	0	0	0.453		8.988	59	23	102	0.000189929	0.114	0	0.663		10.504	29	4	39
CD274	68.185	436	186	706	6.5e-29	0	0	0.353		43.48	139	68	249	4.79e-18	0	0	0.995		24.523	109	35	189	1.18e-10	0.002	0	0.641		26.911	191	61	293	7.2e-12	0	0	0.954		26.417	59	23	102	8.58e-11	0.847	0	0		27.335	29	4	39
[truncated: 4 more columns]

## Sheet: Fig4C
Fig4C
	GSE1 pMMR									GSE1 dMMR									TCGA MSS									TCGA MSI-H
Pathway	F oneway	N(IMC1)	N(IMC2)	N(IMC3)	P Anova	P-Tukey IMC1-IMC2	P-Tukey IMC1-IMC3	P-Tukey IMC2-IMC3		F oneway	N(IMC1)	N(IMC2)	N(IMC3)	P Anova	P-Tukey IMC1-IMC2	P-Tukey IMC1-IMC3	P-Tukey IMC2-IMC3		F oneway	N(IMC1)	N(IMC2)	N(IMC3)	P Anova	P-Tukey IMC1-IMC2	P-Tukey IMC1-IMC3	P-Tukey IMC2-IMC3		F oneway	N(IMC1)	N(IMC2)	N(IMC3)	P Anova	P-Tukey IMC1-IMC2	P-Tukey IMC1-IMC3	P-Tukey IMC2-IMC3
CAF	318.375	136	80	273	4.3041e-89	0	0	0.983		41.709	30	3	53	2.89681e-13	0.002	0	0.998		189.342	95	53	216	5.85008e-57	0	0	0.351		31.422	34	8	41	8.49626e-11	0	0	0.922
Hypoxia	121.003	136	80	273	2.25842e-43	0	0	0.025		37.036	30	3	53	3.1892e-12	0	0	0.143		76.663	95	53	216	1.78426e-28	0	0	0.022		9.249	34	8	41	0.000243486	0.001	0.006	0.147
Hexosaminidase	1.407	136	80	273	0.245829					3.46	30	3	53	0.036043	0.027	0.748	0.048		3.009	95	53	216	0.0505839					0.719	34	8	41	0.490421
EMT	332.412	136	80	273	1.06544e-91	0	0	0.284		57.776	30	3	53	1.90538e-16	0	0	0.933		182.621	95	53	216	1.60311e-55	0	0	0.387		35.191	34	8	41	1.08599e-11	0	0	0.947
TGFbeta signaling	52.291	136	80	273	2.70044e-21	0	0	0.986		20.774	30	3	53	4.8431e-08	0.005	0	0.646		84.977	95	53	216	5.71846e-31	0	0	0.524		13.193	34	8	41	1.11734e-05	0.008	0	0.983
Angiogenesis	253.515	136	80	273	3.89681e-76	0	0	0.118		39.477	30	3	53	8.95522e-13	0.01	0	0.938		159.145	95	53	216	2.77997e-50	0	0	0.925		24.756	34	8	41	4.27737e-09	0	0	0.994
ECM interactions	253.284	136	80	273	4.3634e-76	0	0	0.018		38.766	30	3	53	1.29127e-12	0.009	0	0.953		133.77	95	53	216	3.39623e-44	0	0	0.152		19.441	34	8	41	1.31525e-07	0.003	0	0.981
Colon cancer MSI up	51.977	136	80	273	3.49891e-21	0	0	0.86		18.085	30	3	53	3.02632e-07	0.5	0	0.479		38.651	95	53	216	6.16615e-16	0	0	0.268		2.16	34	8	41	0.121963
Imflammatory resp.	269.404	136	80	273	1.84707e-79	0	0	0.316		46.636	30	3	53	2.66213e-14	0	0	0.498		136.296	95	53	216	8.00568e-45	0	0	0.939		31.027	34	8	41	1.06065e-10	0.001	0	0.732
IFN gamma resp.	45.001	136	80	273	1.17397e-18	0	0	0.721		8.457	30	3	53	0.000454217	0.153	0	0.927		17.103	95	53	216	8.00634e-08	0	0	0.099		4.667	34	8	41	0.0121076	0.038	0.042	0.536
IL6 signaling	39.232	136	80	273	1.60299e-16	0	0	0.313		12.528	30	3	53	1.75954e-05	0.022	0	0.614		46.211	95	53	216	1.35349e-18	0	0	0.773		15.696	34	8	41	1.77617e-06	0	0	0.384
T-cytotoxic pathway	90.523	136	80	273	3.8273e-34	0	0	0.123		13.435	30	3	53	8.81675e-06	0.008	0	0.399		52.426	95	53	216	1.02657e-20	0	0	0.948		18.63	34	8	41	2.27781e-07	0.009	0	0.876
PD1	54.807	136	80	273	3.43539e-22	0	0	0.376		12.608	30	3	53	1.65467e-05	0.034	0	0.739		28.848	95	53	216	2.38341e-12	0	0	0.182		12.698	34	8	41	1.62394e-05	0	0	0.307
